# Supplementary material for: Metabolome Analysis under Aluminum Toxicity between Aluminum-Tolerant and -Sensitive Rice (Oryza sativa L.)
Source: Plants (Basel). 2022 Jun 28;11(13):1717. doi: 10.3390/plants11131717 (PMC9269133; doi:10.3390/plants11131717)
Supplement: Supplementary file 1 [file plants-11-01717-s001.zip]

Archive with 2 entries (2 files):
- plants-1738266_supplementary-done.pdf
- Supplementary Tables_final.xlsx
